# Supplementary material for: Amaranthus cruentus L. Seed Oil Counteracts UVA-Radiation-Induced Inhibition of Collagen Biosynthesis and Wound Healing in Human Skin Fibroblasts
Source: Int J Mol Sci. 2024 Jan 11;25(2):925. doi: 10.3390/ijms25020925 (PMC10815470; doi:10.3390/ijms25020925)
Supplement: Supplementary file 1 [file ijms-25-00925-s001.zip]

Archive with 2 entries (2 files):
- ijms-2787783-File S1.pdf
- ijms-2787783-Supplementary Materials 2.pdf
